# Supplementary material for: Study of the thermal regime of a reservoir on the Qinghai-Tibetan Plateau, China
Source: PLoS One. 2020 Dec 21;15(12):e0243198. doi: 10.1371/journal.pone.0243198 (PMC7751983; doi:10.1371/journal.pone.0243198)
Supplement: S1 File — (ZIP) [file pone.0243198.s012.zip]

Archive with 5 entries (4 files):
- Inflow mixing mode between the Pangduo Reservoir and the low-altitude reservoir/
- Inflow mixing mode between the Pangduo Reservoir and the low-altitude reservoir/Low-altitude Reservoir.gif
- Inflow mixing mode between the Pangduo Reservoir and the low-altitude reservoir/Low-altitude Reservoir.wmv
- Inflow mixing mode between the Pangduo Reservoir and the low-altitude reservoir/Pangduo Reservoir.gif
- Inflow mixing mode between the Pangduo Reservoir and the low-altitude reservoir/Pangduo Reservoir.wmv
